# Supplementary material for: Serotonergic neurons control cortical neuronal intracellular energy dynamics by modulating astrocyte-neuron lactate shuttle
Source: iScience. 2023 Jan 5;26(1):105830. doi: 10.1016/j.isci.2022.105830 (PMC9881222; doi:10.1016/j.isci.2022.105830)
Supplement: Data S1. Matlab Codes, related to STAR Methods [file mmc2.zip]

Archive with 6 entries (6 files):
- AUC_response.m
- Procedure_for_using_MatlabCodes.docx
- readmulti_DBL.m
- subplot_allsignals.m
- TTL_trig_merge.m
- TTL_trig_ses.m
