# Supplementary material for: Serotonergic neurons control cortical neuronal intracellular energy dynamics by modulating astrocyte-neuron lactate shuttle
Source: iScience. 2023 Jan 5;26(1):105830. doi: 10.1016/j.isci.2022.105830 (PMC9881222; doi:10.1016/j.isci.2022.105830)
Supplement: Data S1. Matlab Codes, related to STAR Methods [file mmc2.zip › AUC_response.m]

function AUC_response(Yave,t)

% Function to plot AUC response
% Load mat file and plot AUC response
% AUC_response(Yave);
% Yave: averaged fluorescent signals across sessions obtained by TTL_trig_ses.m.
% T: time range for analysis

if nargin == 1
    t = -60:0.001:180;
end

% Select time range
baseline_time = [-5.5 -0.5];  %time range of baseline (sec)
response_time = [1 29];       %AUC timing (sec)

t_baseline = find(t>=baseline_time(1) & t<baseline_time(2));
t_response =  find(t>=response_time(1)  & t<response_time(2)); 

% Calculate mean amplitude ot baseline signal
baseline_amp = mean(Yave(t_baseline));                                                                 

% Calculate mean and normalized amplitudes of response
area_raw = sum(Yave(t_response))/length(t_response)*(response_time(2)-response_time(1)); 
area_diff = sum(Yave(t_response)-baseline_amp)/length(t_response)*(response_time(2)-response_time(1));


% Plot AUC response
subplot(2,1,1)
plot(t,Yave,'k')
hold on
plot(t(t_baseline),Yave(t_baseline),'r')
area(t(t_response),Yave(t_response))
set(gco,'FaceColor',[0.8500 0.3250 0.0980])
title(['area: ',num2str(area_raw)])
grid on

subplot(2,1,2)
plot(t,Yave-baseline_amp,'k')
hold on
plot(t(t_baseline),Yave(t_baseline)-baseline_amp,'r')
area(t(t_response),Yave(t_response)-baseline_amp)
set(gco,'FaceColor',[0.8500 0.3250 0.0980])
title(['area: ',num2str(area_diff)])
grid on
