# Supplementary material for: Serotonergic neurons control cortical neuronal intracellular energy dynamics by modulating astrocyte-neuron lactate shuttle
Source: iScience. 2023 Jan 5;26(1):105830. doi: 10.1016/j.isci.2022.105830 (PMC9881222; doi:10.1016/j.isci.2022.105830)
Supplement: Data S1. Matlab Codes, related to STAR Methods [file mmc2.zip › readmulti_DBL.m]

function [eeg] = readmulti_DBL(fname,numchannel,chselect)

% Function to read multi-channel recording file to a matrix
% last argument is optional (if omitted, it will read all the channels


if nargin == 2
  datafile = fopen(fname,'r');
  eeg = fread(datafile,[numchannel,inf],'double');
  fclose(datafile);
  eeg = eeg';
  return
end

if nargin == 3

  % the real buffer will be buffersize * numch * 2 bytes
  % (short = 2bytes)
  
  buffersize = 4096;
  
  % get file size, and calculate the number of samples per channel
  fileinfo = dir(fname);
  numel = ceil(fileinfo(1).bytes / 2 / numchannel);
  
  datafile = fopen(fname,'r');
  
  mmm = sprintf('%d elements',numel);
  disp(mmm);  
  
  eeg=zeros(length(chselect),numel);
  numel=0;
  numelm=0;
  while ~feof(datafile),
    [data,count] = fread(datafile,[numchannel,buffersize],'double');
    numelm = count/numchannel;
    eeg(:,numel+1:numel+numelm) = data(chselect,:);
    numel = numel+numelm;
    
end
fclose(datafile);

end

eeg = eeg';
