# Supplementary material for: Serotonergic neurons control cortical neuronal intracellular energy dynamics by modulating astrocyte-neuron lactate shuttle
Source: iScience. 2023 Jan 5;26(1):105830. doi: 10.1016/j.isci.2022.105830 (PMC9881222; doi:10.1016/j.isci.2022.105830)
Supplement: Data S1. Matlab Codes, related to STAR Methods [file mmc2.zip › subplot_allsignals.m]

function subplot_allsignals(fname)

% Function to read and plot EEG/EMG signals, fluorescent signal, and TTL signal and plot EEG spectrogram
%    Example:
%      FNAME = '221109TphChR2-hSynGRAB5HT676_opt1.bin'
%      subplot_allsignals(FNAME)

fs = 1000; % sampling frequency = 1000 [Hz]

% Read EEG, EMG, fluorescent signal, and TTL signal
data = readmulti_DBL(fname,6);
dataEEG = data(:,1);
dataEMG = data(:,2);

% Apply high pass filter to EEG signal
[b,a] = fir1(fs*2,[1/(fs/2)],'high');   % Make b and a rows
dataEEG2 = filtfilt(b,a,dataEEG);     

% Convert mV to uV or ms to s
dataEEG=dataEEG*1000;   % mV to uV
dataEEG2=dataEEG2*1000; % mV to uV
dataEMG2=dataEMG*1000;  % mV to uV
t1 = [1:length(dataEEG)]/1000; % ms to s

% Plot filtered EEG and raw EMG signals
figure;
  % Plot filtered EEG signal
subplot(6,1,1);
plot(t1,dataEEG2,'k');
grid on;
ylabel('uV');
title([fname]);

  % plot raw EMG signal
subplot(6,1,2);
plot(t1,dataEMG2,'k');
grid on;
ylabel('uV');

% Apply moving average filter to fluorescent signals
dataY=data(:,3);
dataC=data(:,4);

windowSize = fs/10;   % window size is 0.1 s 
b = (1/windowSize)*ones(1,windowSize);
a = 1;
dataSY = filtfilt(b,a,dataY); %for PinkFlamindo signal
dataSC = filtfilt(b,a,dataC); %for GCamp and GRAB5-HT signals

dataSYC = dataSY./dataSC; %for ATeam signal
%dataSYC = dataSC./dataSY; %for Laconic signal

  % Plot filtered fluorescent signals
subplot(6,1,3);
plot(t1,dataSYC,'r');
grid on;

subplot(6,1,4); 
M=plot(t1,dataSY);
set(M,'color',[0 0.816 0]);
grid on;

subplot(6,1,5); 
B=plot(t1,dataSC);
set(B,'color',[0 0.267 0.714]);
grid on;

  % Plot TTL signal
stim = data(:,5); 
subplot(6,1,6);
plot(t1,stim,'k');
grid on;
xlabel('time(s)');

% Obtain EEG spectrogram using a Short-Time Fourier Transform (STFT)
t_freqMax = 200;  % Hz 
Fftlength = 2^13;  %2^13/1k ~= 8.2 s
[S,F,T,P] = spectrogram(double(dataEEG(:,1)), Fftlength/2, Fftlength/4, Fftlength, fs); 
        
idx_freqMax = F < t_freqMax; 

spectData(1).ch = 1;
spectData(1).Time = T;
spectData(1).Freq = F(idx_freqMax);
spectData(1).Power = P(idx_freqMax, :);

% Plot EEG spectrogram 
figure;
image(spectData(1).Time, spectData(1).Freq(spectData(1).Freq < t_freqMax),...
        10*log10(spectData(1).Power(spectData(1).Freq < t_freqMax,:)))
               
axis xy
axis tight
grid off
        
ylim([0 30]);        
