# Supplementary material for: Serotonergic neurons control cortical neuronal intracellular energy dynamics by modulating astrocyte-neuron lactate shuttle
Source: iScience. 2023 Jan 5;26(1):105830. doi: 10.1016/j.isci.2022.105830 (PMC9881222; doi:10.1016/j.isci.2022.105830)
Supplement: Data S1. Matlab Codes, related to STAR Methods [file mmc2.zip › TTL_trig_merge.m]

function TTL_trig_merge(ifilename, ofilename);
% Function to average data across sessions
% Execute this after executing "TTL_trig_ses.m"
%   Example:
%     IFILE = ["200929_TphChR2-Thy1ATeam397_opt3_NREMS_CY.mat";...
%        "200928_TphChR2-Thy1ATeam398_opt3_NREMS_CY.mat";...
%        "201119_TphChR2-Thy1ATeam399_opt3_NREMS_CY.mat";...
%        "201116_TphChR2-Thy1ATeam400_opt3_NREMS_CY.mat";...
%        "201207_TphChR2-Thy1ATeam417_opt3_NREMS_CY.mat";]; 
%     OFILE = 'TphChR2-Thy1ATeam_opt_NREMS_CY_5sessions'
%     TTL_trig_merge(IFILE,OFILE);

% Read data from mat files 
for i = 1:size(ifilename,1)
    data = load(ifilename(i));
    Y_all(i,:) =data.Yave;
end

size(ifilename,1)

% Calculate mean and SEM of time series 
Y_all_ave = mean(Y_all);
Y_all_se = std(Y_all)/sqrt(size(ifilename,1));

% Get time series of mean } SEM  
Y_all_seup = Y_all_ave + Y_all_se;  %+SEM
Y_all_selow = Y_all_ave - Y_all_se;  %-SEM

% Plot averaged time series and their SEM 
figure; plot(Y_all_ave);  % session average plot
hold on; plot(Y_all_seup,'color',[0.2 0.9 1]);  
hold on; plot(Y_all_selow,'color',[0.2 0.9 1]); hold on; grid on;  
hold on; title(ofilename);   % figure name
hold on; ylabel('R/R0');xlabel('time(sec)');

save(ofilename);
