# Supplementary material for: Serotonergic neurons control cortical neuronal intracellular energy dynamics by modulating astrocyte-neuron lactate shuttle
Source: iScience. 2023 Jan 5;26(1):105830. doi: 10.1016/j.isci.2022.105830 (PMC9881222; doi:10.1016/j.isci.2022.105830)
Supplement: Data S1. Matlab Codes, related to STAR Methods [file mmc2.zip › TTL_trig_ses.m]

function TTL_trig_ses(fname,probe)

% Function to perform opt-stim/sleep-wake transition-triggered fluoro-signal analysis (each session)
% probe
%    1: for ATeam signal (yellow/cyan)
%    2: for GCampEGRAB5HT signal (green)
%    3: for PinkFlamindo signal (red)
%    4: for Laconic signal (cyan/yellow)
%
%   Example:
%     FILENAME = '221109TphChR2-hSynGRAB5HT676_opt1.bin';
%     PROBE = 2; % use ATeam probe
%     TTL_trig_ses(FILENAME,PROBE);   

fs = 1000;  % sampling rate: 1000Hz

% Read EEG, EMG, fluorescent, and TTL signals
data = readmulti_DBL(fname,6);

% Read fluorescent signals
if(probe == 1 | probe == 4)
    dataY=data(:,3);
    dataC=data(:,4);
elseif(probe==2)
    dataG=data(:,4);
else
    dataR=data(:,3);
end

% Apply moving average filter to fluorescent signals
windowSize = fs/10;   % window size is 0.1 s 
b = (1/windowSize)*ones(1,windowSize);
a = 1;

switch probe
    case 1 %for ATeam signal
        dataSY = filtfilt(b,a,dataY);
        dataSC = filtfilt(b,a,dataC);
        data_analysis = dataSY./dataSC; 
    
    case 2 %for GCampEGRAB5HT signal
        data_analysis = filtfilt(b,a,dataG);
    
    case 3 %for PinkFlamindo signal
        data_analysis = filtfilt(b,a,dataR);  
    
    case 4   %for Laconic signal  
        dataSY = filtfilt(b,a,dataY);
        dataSC = filtfilt(b,a,dataC);            
        data_analysis = dataSC./dataSY;   
end

% time
t1 = [1:size(data,1)]/1000; % sec
T1 = t1.';

o_fname = [fname(1:end-4),'_NREMS_CY'];   % Expose cyan (first) and yellow(second) light during NREM sleep
%o_fname = [fname(1:end-4),'_NREMS_YY'];  % Expose yellow and yellow light (for control) during NREM sleep
%o_fname = [fname(1:end-4),'_awake_CY];   % Expose cyan and yellow light during wakefulness
%o_fname = [fname(1:end-4),'_awake_YY'];  % Expose yellow and yellow light (for control) during wakefulness

% Analyze TTL signal
stim = data(:,5); %TTL timing
stims = round(stim);
Stiming = find(diff(stims > 0)); 
Stimings = Stiming/1000;  %msec¨sec
S_timing = Stimings(1:2:length(Stimings),:); %stim onset timing

n = [1 2 3 4 5]; 
X = S_timing(n).'; %to select analysis TTL 

time_range_analysis = [-60 180]; % time range for analysis (sec)
time_range_analysis_ms = time_range_analysis*1000; %(ms)
time_range_baseline = [-5.5 -0.5];  %time range of baseline (sec)
time_range_baseline_ms = time_range_baseline*1000; %(ms) 

num = length(X);
T_plot = [time_range_analysis(1):1/fs:time_range_analysis(2)];

for j = 1:num  
    tmp_TTL_timing = X(j)*1000;  %sec¨msec
    tmp_start_extract_ms = tmp_TTL_timing+time_range_analysis_ms(1);  % start of analysis time (ms)
    tmp_end_extract_ms   = tmp_TTL_timing+time_range_analysis_ms(2);  % end of analysis time (ms)
    tmp_start_baseline_ms= tmp_TTL_timing+time_range_baseline_ms(1);  % select baseline signals (for 5 sec just before stim onset timing)
    tmp_end_baseline_ms  = tmp_TTL_timing+time_range_baseline_ms(2);  % to avoid the opt light contamination 
    
    tmp_baseline_value = mean(data_analysis(tmp_start_baseline_ms:tmp_end_baseline_ms)); %baseline values
    
    ave_analysis=data_analysis./tmp_baseline_value;  %R/R0 (orF/F0 )
    Ydata(:,j) = ave_analysis(tmp_start_extract_ms:tmp_end_extract_ms,1); 
end

% Plot averaged fluorescent signals 
Yave = mean(Ydata, 2);  %session mean
Yse  = std(Ydata,1, 2); %session SEM

Yseup=Yave+Yse;   % mean+SEM
Yselow=Yave-Yse;  % mean-SEM

figure; 
plot(T_plot, Yave);  % session average plot
hold on; 
plot(T_plot, Yseup,'color',[0.2 0.9 1]);  
plot(T_plot, Yselow,'color',[0.2 0.9 1]); 
grid on;  
title([fname]);      % figure title
ylabel('R/R0');
xlabel('time(sec)');

% save all data
save(o_fname);
